# Supplementary material for: Data on the power of the creatinine to uromodulin ratio in serum to predict cardiovascular events in coronary patients
Source: Data Brief. 2017 Mar 9;11:576–80. doi: 10.1016/j.dib.2017.03.003 (PMC5567389; doi:10.1016/j.dib.2017.03.003)
Supplement: Supplementary file 1 — Supplementary material [file mmc1.zip]

Archive with 7 entries (7 files):
- coi_disclosure_PF_n.pdf
- coi_disclosure_AM_n.pdf
- coi_disclosure_CHS_n.pdf
- coi_disclosure_Drexel_n.pdf
- coi_disclosure_EMB_n.pdf
- coi_disclosure_JE_n.pdf
- coi_disclosure_Leiherer_n.pdf
